# Supplementary material for: Phase-Specific Alterations in Gut Microbiota and Their Associations with Energy Intake and Nutritional Clustering in Competitive Weightlifters
Source: Nutrients. 2025 Oct 11;17(20):3199. doi: 10.3390/nu17203199 (PMC12566984; doi:10.3390/nu17203199)
Supplement: Supplementary file 1 [file nutrients-17-03199-s001.zip]

Archive with 1 entries (1 files):
- nutrients-3850978-supplementary.xlsx
