# Supplementary material for: Phase-Specific Alterations in Gut Microbiota and Their Associations with Energy Intake and Nutritional Clustering in Competitive Weightlifters
Source: Nutrients. 2025 Oct 11;17(20):3199. doi: 10.3390/nu17203199 (PMC12566984; doi:10.3390/nu17203199)
Supplement: Supplementary file 1 [file nutrients-17-03199-s001.zip › nutrients-3850978-supplementary.xlsx]

## Sheet: Table S1
Table S1. DESeq2 analysis identifying differentially abundant genera between the samples obtained through pre and in.
Family	Genus	log2 (Fold Change)	lfcSE	pvalue	padj
Enterobacteriaceae	Serratia	4.59606	2.10679	0.0291432	0.264717
Enterococcaceae	Enterococcus	4.46163	1.04068	1.80907e-05	0.000657297
Enterobacteriaceae	Cronobacter	3.53789	1.65094	0.0321168	0.269287
Lactobacillaceae	Pediococcus	2.94049	2.29887	0.200862	0.643939
Turicibacteraceae	Turicibacter	2.68754	1.21505	0.0269758	0.264717
Streptococcaceae	Lactococcus	2.21347	1.05855	0.0365245	0.284369
Leuconostocaceae	Weissella	2.1606	1.57335	0.169675	0.624445
Carnobacteriaceae	Granulicatella	2.14249	2.08111	0.303246	0.768694
Coriobacteriaceae	Eggerthella	2.03519	0.912013	0.0256457	0.264717
Verrucomicrobiaceae	Akkermansia	1.72464	1.18016	0.143916	0.624445
Enterobacteriaceae	Trabulsiella	1.67718	1.9533	0.390539	0.934657
Tissierellaceae	Parvimonas	1.54513	2.1815	0.478768	0.950344
Lachnospiraceae	Oribacterium	1.44538	1.92567	0.452902	0.949352
Enterobacteriaceae	Shigella	1.435	1.72781	0.406241	0.934657
Enterobacteriaceae	Klebsiella	1.33027	0.963201	0.167249	0.624445
Lachnospiraceae	Anaerostipes	1.28625	1.15033	0.263499	0.742603
Lachnospiraceae	Lachnospira	1.25985	0.702218	0.0727975	0.417912
Tissierellaceae	Peptoniphilus	1.06468	1.59966	0.505688	0.950344
Porphyromonadaceae	Parabacteroides	0.888843	0.716268	0.214629	0.649849
Erysipelotrichaceae	Eubacterium	0.731883	0.522423	0.161232	0.624445
Erysipelotrichaceae	cc_115	0.713137	1.83513	0.697571	0.996977
Odoribacteraceae	Odoribacter	0.618005	1.15074	0.591233	0.986535
Christensenellaceae	Christensenella	0.591148	1.3231	0.655027	0.996977
Desulfovibrionaceae	Bilophila	0.525354	0.986952	0.594519	0.986535
Bacteroidaceae	Bacteroides	0.449989	0.578945	0.437007	0.934657
Clostridiaceae	Clostridium	0.423136	0.539579	0.432925	0.934657
Ruminococcaceae	Ruminococcus	0.37016	0.79319	0.640734	0.996977
Erysipelotrichaceae	Catenibacterium	0.281946	2.12993	0.894689	0.996977
Alcaligenaceae	Sutterella	0.277867	0.445724	0.533018	0.969842
Enterobacteriaceae	Enterobacter	0.258011	1.45278	0.859039	0.996977
Clostridiaceae	SMB53	0.225098	0.831598	0.786636	0.996977
Ruminococcaceae	Oscillospira	0.210616	0.520794	0.685909	0.996977
Erysipelotrichaceae	Holdemania	0.177146	0.950143	0.852099	0.996977
Veillonellaceae	Acidaminococcus	0.170583	1.58613	0.914356	0.996977
Veillonellaceae	Megasphaera	0.145946	1.29327	0.910149	0.996977
Tissierellaceae	Anaerococcus	0.145535	2.02108	0.942595	0.996977
Corynebacteriaceae	Corynebacterium	0.143286	0.922567	0.876575	0.996977
Lachnospiraceae	Coprococcus	0.0824577	0.495043	0.867711	0.996977
Erysipelotrichaceae	Coprobacillus	0.0570772	1.45332	0.968672	0.996977
Odoribacteraceae	Butyricimonas	0.038784	1.60161	0.980681	0.996977
Lachnospiraceae	Ruminococcus	0.0335926	0.559789	0.952148	0.996977
Veillonellaceae	Megamonas	0.0311467	1.53365	0.983797	0.996977
Paraprevotellaceae	Paraprevotella	0.0271078	2.3976	0.990979	0.996977
Lachnospiraceae	Dorea	-0.04384	0.339204	0.897165	0.996977
Coriobacteriaceae	Slackia	-0.0662487	1.50648	0.964924	0.996977
Lachnospiraceae	Blautia	-0.0681765	0.326056	0.834374	0.996977
Peptostreptococcaceae	Clostridium	-0.0734986	1.13727	0.948471	0.996977
Coriobacteriaceae	Collinsella	-0.08039	0.641891	0.900334	0.996977
Prevotellaceae	Prevotella	-0.0931522	1.00366	0.926052	0.996977
Bifidobacteriaceae	Bifidobacterium	-0.0956138	0.604304	0.874282	0.996977
Eubacteriaceae	Pseudoramibacter_Eubacterium	-0.23974	1.45338	0.86898	0.996977
Lachnospiraceae	Roseburia	-0.258378	0.637512	0.685263	0.996977
Ruminococcaceae	Faecalibacterium	-0.326883	0.812701	0.687524	0.996977
Leuconostocaceae	Leuconostoc	-0.333764	1.52017	0.826216	0.996977
Campylobacteraceae	Campylobacter	-0.5647	1.65808	0.733424	0.996977
Veillonellaceae	Phascolarctobacterium	-0.685818	1.35474	0.61269	0.996764
Veillonellaceae	Dialister	-0.726264	1.24782	0.560551	0.969842
Streptococcaceae	Streptococcus	-0.75974	0.548363	0.16591	0.624445
Tissierellaceae	Finegoldia	-0.783746	2.13388	0.713405	0.996977
Dehalobacteriaceae	Dehalobacterium	-0.795331	2.1771	0.714875	0.996977
Coriobacteriaceae	Atopobium	-0.948572	1.42155	0.504594	0.950344
Actinomycetaceae	Actinomyces	-0.981072	0.649507	0.130919	0.624445
Pasteurellaceae	Haemophilus	-0.997778	0.835664	0.23248	0.684874
Micrococcaceae	Rothia	-1.19441	1.11454	0.283876	0.754694
Coriobacteriaceae	Adlercreutzia	-1.21975	1.13062	0.280663	0.754694
Ruminococcaceae	Anaerotruncus	-1.27961	1.22948	0.29798	0.768694
Synergistaceae	Cloacibacillus	-1.40028	1.99165	0.482008	0.950344
Erysipelotrichaceae	Bulleidia	-1.42284	1.27837	0.265702	0.742603
Veillonellaceae	Veillonella	-1.47378	0.821603	0.072847	0.417912
Paraprevotellaceae	Prevotella	-1.5629	1.58811	0.325055	0.805249
Burkholderiaceae	Burkholderia	-1.6425	0.350105	2.71273e-06	0.000147844
Pasteurellaceae	Aggregatibacter	-1.66556	1.98141	0.400574	0.934657
Enterobacteriaceae	Erwinia	-1.76065	1.21712	0.148018	0.624445
Eubacteriaceae	Anaerofustis	-1.79971	1.42983	0.208143	0.648218
Lachnospiraceae	Lachnobacterium	-2.09363	1.58365	0.186159	0.624445
Enterobacteriaceae	Pantoea	-2.33489	1.7752	0.188416	0.624445
Enterobacteriaceae	Citrobacter	-2.68295	1.36094	0.0486787	0.353732
Staphylococcaceae	Staphylococcus	-2.82763	1.56479	0.070756	0.417912
Clostridiaceae	02d06	-2.91397	2.21866	0.189052	0.624445
Desulfovibrionaceae	Desulfovibrio	-3.11312	2.13819	0.145403	0.624445
Rikenellaceae	Alistipes	-3.86423	2.08335	0.0636221	0.417912
Fusobacteriaceae	Fusobacterium	-4.11069	1.4806	0.00549696	0.0748961
Veillonellaceae	Mitsuokella	-5.51869	2.18544	0.0115628	0.140038
Lactobacillaceae	Lactobacillus	-5.62538	1.19665	2.58946e-06	0.000147844
Victivallaceae	Victivallis	-6.22689	2.17489	0.00419541	0.0653286
Genera were sorted in descending order of log2 fold change.
lfcSE: standard error for log2 fold change
padj: Benjamini–Hochberg adjusted P-value.
red colored number in the padj columns: padj < 0.05

## Sheet: Table S2
Table S2. DESeq2 analysis identifying differentially abundant genera between the samples obtained through in and off.
Family	Genus	log2 (Fold Change)	lfcSE	pvalue	padj
Veillonellaceae	Mitsuokella	5.01058	1.86946	0.00735712	0.286928
Comamonadaceae	Comamonas	2.9206	2.26161	0.196573	0.999135
Desulfovibrionaceae	Desulfovibrio	2.00199	1.80932	0.268515	0.999135
Peptostreptococcaceae	Peptostreptococcus	1.70488	2.29288	0.457146	0.999135
Pseudomonadaceae	Pseudomonas	1.52344	1.89723	0.421985	0.999135
Synergistaceae	Synergistes	1.515	2.2976	0.509649	0.999135
Leuconostocaceae	Weissella	1.25276	2.95544	0.671651	0.999135
Dehalobacteriaceae	Dehalobacterium	1.142	1.81096	0.528298	0.999135
Veillonellaceae	Acidaminococcus	1.10177	1.1544	0.33988	0.999135
Victivallaceae	Victivallis	1.05989	2.07956	0.610284	0.999135
Enterobacteriaceae	Cronobacter	0.98069	1.64237	0.550428	0.999135
Lachnospiraceae	Lachnobacterium	0.927675	1.32716	0.484555	0.999135
Leuconostocaceae	Leuconostoc	0.904717	1.28834	0.482534	0.999135
Lachnospiraceae	Ruminococcus	0.898099	0.483928	0.0634745	0.999135
Staphylococcaceae	Staphylococcus	0.871078	1.22405	0.476689	0.999135
Porphyromonadaceae	Parabacteroides	0.837069	0.555872	0.132101	0.999135
Lachnospiraceae	Roseburia	0.822301	0.46945	0.079838	0.999135
Eubacteriaceae	Anaerofustis	0.725031	1.23778	0.558042	0.999135
Lactobacillaceae	Lactobacillus	0.706636	1.19211	0.55334	0.999135
Tissierellaceae	Anaerococcus	0.665083	1.85386	0.719778	0.999135
Oxalobacteraceae	Oxalobacter	0.66071	2.25341	0.769366	0.999135
Veillonellaceae	Megasphaera	0.580453	1.38774	0.675748	0.999135
Erysipelotrichaceae	Coprobacillus	0.579514	1.13184	0.608644	0.999135
Clostridiaceae	Clostridium	0.54461	0.53131	0.305347	0.999135
Coriobacteriaceae	Adlercreutzia	0.508041	0.906005	0.574969	0.999135
Burkholderiaceae	Burkholderia	0.490603	0.312411	0.116328	0.999135
Campylobacteraceae	Campylobacter	0.451694	1.5974	0.777355	0.999135
Clostridiaceae	02d06	0.449238	1.98153	0.820648	0.999135
Coriobacteriaceae	Slackia	0.448338	1.43066	0.753994	0.999135
Synergistaceae	Cloacibacillus	0.40369	2.11429	0.848577	0.999135
Paraprevotellaceae	Paraprevotella	0.394336	2.00558	0.844126	0.999135
Lachnospiraceae	Lachnospira	0.391633	0.624891	0.530841	0.999135
Verrucomicrobiaceae	Akkermansia	0.389602	1.1053	0.724475	0.999135
Rikenellaceae	Alistipes	0.379856	1.70142	0.823335	0.999135
Alcaligenaceae	Sutterella	0.364822	0.420152	0.385225	0.999135
Lachnospiraceae	Anaerostipes	0.362062	0.960019	0.70607	0.999135
Ruminococcaceae	Faecalibacterium	0.352069	0.720008	0.624856	0.999135
Veillonellaceae	Megamonas	0.339264	1.408	0.809591	0.999135
Veillonellaceae	Phascolarctobacterium	0.314299	1.09829	0.774747	0.999135
Lachnospiraceae	Coprococcus	0.171793	0.467451	0.713238	0.999135
Peptostreptococcaceae	Clostridium	0.132067	0.937179	0.887933	0.999135
Veillonellaceae	Dialister	0.129988	1.30392	0.920591	0.999135
Prevotellaceae	Prevotella	0.12476	0.959292	0.896523	0.999135
Lachnospiraceae	Blautia	0.109052	0.377844	0.772875	0.999135
Enterococcaceae	Enterococcus	0.100459	0.895146	0.910644	0.999135
Bacteroidaceae	Bacteroides	0.0776562	0.390143	0.842227	0.999135
Ruminococcaceae	Oscillospira	0.0714289	0.358076	0.841888	0.999135
Tissierellaceae	Peptoniphilus	0.0571583	1.78393	0.97444	0.999135
Eubacteriaceae	Pseudoramibacter_Eubacterium	0.0518994	1.21078	0.96581	0.999135
Pasteurellaceae	Aggregatibacter	0.0181164	2.00228	0.992781	0.999135
Lachnospiraceae	Dorea	-0.00642141	0.366052	0.986004	0.999135
Bifidobacteriaceae	Bifidobacterium	-0.0132585	0.492931	0.978542	0.999135
Coriobacteriaceae	Collinsella	-0.0277223	0.392386	0.943676	0.999135
Odoribacteraceae	Odoribacter	-0.061506	0.991546	0.950539	0.999135
Odoribacteraceae	Butyricimonas	-0.0822655	1.26647	0.948209	0.999135
Enterobacteriaceae	Erwinia	-0.0876547	1.21097	0.942296	0.999135
Paraprevotellaceae	Prevotella	-0.101154	1.45214	0.944465	0.999135
Veillonellaceae	Veillonella	-0.104672	0.838488	0.900655	0.999135
Desulfovibrionaceae	Bilophila	-0.14447	0.647838	0.823533	0.999135
Erysipelotrichaceae	cc_115	-0.167736	1.56217	0.914492	0.999135
Erysipelotrichaceae	Holdemania	-0.178708	0.592206	0.76283	0.999135
Coriobacteriaceae	Eggerthella	-0.242924	0.698792	0.728114	0.999135
Pasteurellaceae	Actinobacillus	-0.268197	2.16105	0.901232	0.999135
Clostridiaceae	SMB53	-0.27542	0.734886	0.707825	0.999135
Erysipelotrichaceae	Catenibacterium	-0.277226	1.62435	0.864484	0.999135
Actinomycetaceae	Actinomyces	-0.281336	0.538015	0.601034	0.999135
Christensenellaceae	Christensenella	-0.300945	1.14442	0.792575	0.999135
Ruminococcaceae	Ruminococcus	-0.307053	0.780385	0.693977	0.999135
Lachnospiraceae	Oribacterium	-0.316242	1.61474	0.84473	0.999135
Enterobacteriaceae	Pantoea	-0.317187	1.51865	0.834557	0.999135
Micrococcaceae	Rothia	-0.342373	1.03631	0.741116	0.999135
Enterobacteriaceae	Citrobacter	-0.344569	1.40649	0.806468	0.999135
Corynebacteriaceae	Corynebacterium	-0.439865	0.766033	0.565825	0.999135
Ruminococcaceae	Anaerotruncus	-0.467454	1.08493	0.666569	0.999135
Erysipelotrichaceae	Bulleidia	-0.502758	1.0626	0.636114	0.999135
Tissierellaceae	Finegoldia	-0.753777	2.04516	0.712451	0.999135
Enterobacteriaceae	Enterobacter	-0.858522	1.31929	0.51521	0.999135
Coriobacteriaceae	Atopobium	-0.880266	1.16856	0.451277	0.999135
Fusobacteriaceae	Fusobacterium	-1.19119	1.17009	0.308661	0.999135
Streptococcaceae	Streptococcus	-1.24807	0.717268	0.0818528	0.999135
Pasteurellaceae	Haemophilus	-1.28669	1.06779	0.228206	0.999135
Carnobacteriaceae	Granulicatella	-1.33085	1.74321	0.445195	0.999135
Enterobacteriaceae	Shigella	-1.80155	2.09477	0.389777	0.999135
Turicibacteraceae	Turicibacter	-1.98083	1.10242	0.0723672	0.999135
Enterobacteriaceae	Trabulsiella	-2.01281	1.47075	0.171137	0.999135
Erysipelotrichaceae	Eubacterium	-2.20011	0.726499	0.00245875	0.143837
Tissierellaceae	Parvimonas	-2.42916	2.10166	0.247751	0.999135
Streptococcaceae	Lactococcus	-2.72765	1.09257	0.0125408	0.366819
Enterobacteriaceae	Serratia	-2.87313	2.54414	0.258767	0.999135
Enterobacteriaceae	Klebsiella	-3.26163	1.07221	0.00235028	0.143837
Genera were sorted in descending order of log2 fold change.
lfcSE: standard error for log2 fold change
padj: Benjamini–Hochberg adjusted P-value.
red colored number in the padj columns: padj < 0.05

## Sheet: Table S3
Table S3. DESeq2 analysis identifying differentially abundant genera between the samples obtained through pre and off.
Family	Genus	log2 (Fold Change)	lfcSE	pvalue	padj
Lactobacillaceae	Pediococcus	4.04203	2.40127	0.0923193	0.470389
Leuconostocaceae	Weissella	3.18162	1.85477	0.0862767	0.470389
Verrucomicrobiaceae	Akkermansia	2.05318	1.49191	0.168759	0.601906
Enterobacteriaceae	Serratia	1.97089	1.87373	0.292867	0.82006
Coriobacteriaceae	Eggerthella	1.65081	0.970333	0.0888891	0.470389
Lachnospiraceae	Anaerostipes	1.55963	1.13008	0.167555	0.601906
Enterococcaceae	Enterococcus	1.5137	0.888696	0.088516	0.470389
Lachnospiraceae	Lachnospira	1.4633	0.587616	0.0127662	0.19514
Veillonellaceae	Acidaminococcus	1.40317	1.74082	0.42022	0.980775
Tissierellaceae	Peptoniphilus	1.26847	1.75363	0.469472	0.987482
Porphyromonadaceae	Parabacteroides	1.25074	0.692765	0.0710065	0.464047
Carnobacteriaceae	Granulicatella	0.860319	1.62469	0.596438	0.991124
Enterobacteriaceae	Cronobacter	0.821157	1.44886	0.570878	0.991124
Lachnospiraceae	Ruminococcus	0.762388	0.426319	0.073727	0.464047
Clostridiaceae	Clostridium	0.757058	0.417387	0.0697079	0.464047
Tissierellaceae	Anaerococcus	0.63164	1.97238	0.748784	0.991124
Veillonellaceae	Megasphaera	0.59704	1.37304	0.663687	0.991124
Leuconostocaceae	Leuconostoc	0.581333	1.28297	0.650467	0.991124
Erysipelotrichaceae	Coprobacillus	0.580293	1.15048	0.613986	0.991124
Lachnospiraceae	Roseburia	0.525231	0.56146	0.349544	0.912226
Odoribacteraceae	Odoribacter	0.513646	1.29651	0.691975	0.991124
Bacteroidaceae	Bacteroides	0.357975	0.586887	0.541891	0.991124
Alcaligenaceae	Sutterella	0.354661	0.38793	0.360591	0.918648
Desulfovibrionaceae	Bilophila	0.263861	0.98891	0.789608	0.991124
Christensenellaceae	Christensenella	0.236708	1.36208	0.862036	0.991124
Erysipelotrichaceae	Catenibacterium	0.231029	1.93436	0.904932	0.991124
Pasteurellaceae	Haemophilus	0.2298	0.793819	0.772209	0.991124
Dehalobacteriaceae	Dehalobacterium	0.215787	2.42369	0.929056	0.991124
Ruminococcaceae	Oscillospira	0.18072	0.552007	0.743376	0.991124
Veillonellaceae	Megamonas	0.161412	1.60812	0.920048	0.991124
Erysipelotrichaceae	cc_115	0.0691739	1.5206	0.963716	0.991124
Lachnospiraceae	Coprococcus	0.068084	0.496924	0.891022	0.991124
Ruminococcaceae	Ruminococcus	0.0229729	0.869471	0.978921	0.991124
Clostridiaceae	SMB53	-0.0142692	0.823085	0.986168	0.991124
Campylobacteraceae	Campylobacter	-0.0589153	1.59173	0.970474	0.991124
Prevotellaceae	Prevotella	-0.0730841	1.0229	0.943041	0.991124
Odoribacteraceae	Butyricimonas	-0.0804694	1.4904	0.956942	0.991124
Ruminococcaceae	Faecalibacterium	-0.103326	0.900234	0.908622	0.991124
Lachnospiraceae	Blautia	-0.104612	0.363026	0.773219	0.991124
Erysipelotrichaceae	Holdemania	-0.122537	0.8902	0.890516	0.991124
Bifidobacteriaceae	Bifidobacterium	-0.207293	0.540804	0.701493	0.991124
Enterobacteriaceae	Trabulsiella	-0.237461	1.38745	0.864106	0.991124
Eubacteriaceae	Pseudoramibacter_Eubacterium	-0.286496	1.3464	0.831493	0.991124
Paraprevotellaceae	Paraprevotella	-0.290824	2.22631	0.896068	0.991124
Peptostreptococcaceae	Clostridium	-0.301787	1.14109	0.791415	0.991124
Lachnospiraceae	Dorea	-0.31166	0.363593	0.391351	0.951696
Coriobacteriaceae	Collinsella	-0.31621	0.67294	0.638431	0.991124
Corynebacteriaceae	Corynebacterium	-0.336808	0.859189	0.695053	0.991124
Lachnospiraceae	Lachnobacterium	-0.368592	1.60149	0.817971	0.991124
Veillonellaceae	Phascolarctobacterium	-0.393521	1.34455	0.769768	0.991124
Enterobacteriaceae	Shigella	-0.54189	1.73043	0.754164	0.991124
Coriobacteriaceae	Slackia	-0.569336	1.66014	0.73164	0.991124
Enterobacteriaceae	Enterobacter	-0.626366	1.31922	0.634929	0.991124
Veillonellaceae	Dialister	-0.833667	1.19802	0.48651	0.987482
Coriobacteriaceae	Adlercreutzia	-0.880739	1.26132	0.485011	0.987482
Enterobacteriaceae	Klebsiella	-0.883135	0.909533	0.33156	0.886923
Lachnospiraceae	Oribacterium	-0.925934	1.88011	0.622373	0.991124
Peptostreptococcaceae	Peptostreptococcus	-0.933969	2.96099	0.752439	0.991124
Streptococcaceae	Lactococcus	-0.981356	1.26417	0.437581	0.980775
Turicibacteraceae	Turicibacter	-1.10239	1.5556	0.478536	0.987482
Burkholderiaceae	Burkholderia	-1.18294	0.348487	0.00068756	0.024523
Enterobacteriaceae	Erwinia	-1.20146	0.967425	0.214269	0.69475
Eubacteriaceae	Anaerofustis	-1.20662	1.5509	0.436559	0.980775
Tissierellaceae	Parvimonas	-1.2208	2.08168	0.557574	0.991124
Actinomycetaceae	Actinomyces	-1.3667	0.713781	0.0555269	0.464047
Streptococcaceae	Streptococcus	-1.44368	0.632524	0.0224651	0.300471
Veillonellaceae	Veillonella	-1.44608	0.739286	0.0504593	0.464047
Veillonellaceae	Mitsuokella	-1.57771	1.80517	0.382119	0.950854
Erysipelotrichaceae	Eubacterium	-1.58525	0.790138	0.0448252	0.464047
Micrococcaceae	Rothia	-1.59708	1.10699	0.149099	0.595556
Tissierellaceae	Finegoldia	-1.64171	2.12591	0.439974	0.980775
Ruminococcaceae	Anaerotruncus	-1.72402	1.15805	0.136558	0.595556
Paraprevotellaceae	Prevotella	-1.78878	1.66409	0.282406	0.816688
Staphylococcaceae	Staphylococcus	-1.90117	1.50123	0.205367	0.686697
Erysipelotrichaceae	Bulleidia	-1.90176	1.33319	0.153731	0.595556
Coriobacteriaceae	Atopobium	-2.00327	1.3747	0.145051	0.595556
Synergistaceae	Cloacibacillus	-2.26755	2.01957	0.261527	0.799526
Desulfovibrionaceae	Desulfovibrio	-2.82614	1.94663	0.146553	0.595556
Enterobacteriaceae	Pantoea	-2.85736	1.58007	0.0705471	0.464047
Enterobacteriaceae	Citrobacter	-3.83126	1.27038	0.0025627	0.0685521
Rikenellaceae	Alistipes	-3.87631	1.78797	0.0301595	0.358564
Lactobacillaceae	Lactobacillus	-5.29779	1.10051	1.47997e-06	0.000158356
Fusobacteriaceae	Fusobacterium	-5.31197	1.45197	0.000253738	0.013575
Genera were sorted in descending order of log2 fold change.
lfcSE: standard error for log2 fold change
padj: Benjamini–Hochberg adjusted P-value.
red colored number in the padj columns: padj < 0.05

## Sheet: Table S4
Table S4. DESeq2 analysis identifying differentially abundant genera between the samples obtained through heavy and light.
Family	Genus	log2 (Fold Change)	lfcSE	pvalue	padj
Oxalobacteraceae	Oxalobacter	8.34917	1.88635	9.59513e-06	0.000116208
Rikenellaceae	Alistipes	7.12109	1.48733	1.68599e-06	3.06288e-05
Lactobacillaceae	Lactobacillus	4.36115	1.01174	1.62855e-05	0.000161374
Lachnospiraceae	Lachnobacterium	4.25763	1.22351	0.000501717	0.00364581
Lachnospiraceae	Anaerostipes	3.46048	0.708467	1.03714e-06	2.26096e-05
Fusobacteriaceae	Fusobacterium	3.28996	1.22275	0.00713199	0.0388694
Veillonellaceae	Mitsuokella	2.80389	1.99243	0.159346	0.340564
Veillonellaceae	Acidaminococcus	2.77058	1.46943	0.0593661	0.184891
Veillonellaceae	Megamonas	2.62054	1.25318	0.0365176	0.128401
Ruminococcaceae	Faecalibacterium	1.66025	0.662643	0.0122281	0.0533146
Veillonellaceae	Phascolarctobacterium	1.46101	1.08299	0.177321	0.351419
Coriobacteriaceae	Adlercreutzia	1.04099	0.955	0.275695	0.462319
Ruminococcaceae	Ruminococcus	1.01958	0.65961	0.122168	0.295919
Streptococcaceae	Lactococcus	0.914566	1.01483	0.367479	0.58051
Erysipelotrichaceae	Coprobacillus	0.793861	0.968857	0.412571	0.621167
Lachnospiraceae	Roseburia	0.761864	0.458334	0.0964636	0.256452
Bacteroidaceae	Bacteroides	0.669269	0.425496	0.115739	0.286717
Carnobacteriaceae	Granulicatella	0.642916	1.55486	0.679249	0.83189
Bifidobacteriaceae	Bifidobacterium	0.638058	0.436873	0.14415	0.318453
Lachnospiraceae	Lachnospira	0.634546	0.595949	0.286982	0.466881
Eubacteriaceae	Anaerofustis	0.618334	1.16802	0.596536	0.76497
Enterobacteriaceae	Citrobacter	0.489844	1.27482	0.700796	0.848741
Veillonellaceae	Megasphaera	0.42301	1.18981	0.722195	0.865047
Enterobacteriaceae	Cronobacter	0.39338	1.49953	0.793062	0.912161
Lachnospiraceae	Oribacterium	0.382896	1.67409	0.819087	0.930006
Eubacteriaceae	Pseudoramibacter_Eubacterium	0.368855	1.27639	0.772595	0.905515
Erysipelotrichaceae	Holdemania	0.276805	0.640204	0.665473	0.824279
Leuconostocaceae	Leuconostoc	0.166181	1.22531	0.892119	0.982232
Burkholderiaceae	Burkholderia	0.0697798	0.351394	0.842591	0.94683
Prevotellaceae	Prevotella	0.0174641	0.852545	0.983657	0.997172
Veillonellaceae	Dialister	0.00384748	1.08562	0.997172	0.997172
Odoribacteraceae	Odoribacter	-0.00455121	1.00578	0.99639	0.997172
Desulfovibrionaceae	Bilophila	-0.0365722	0.739077	0.960534	0.997172
Lachnospiraceae	Coprococcus	-0.0407487	0.419515	0.922621	0.997172
Enterobacteriaceae	Pantoea	-0.118737	1.48511	0.936275	0.997172
Alcaligenaceae	Sutterella	-0.161231	0.351768	0.646705	0.81024
Clostridiaceae	SMB53	-0.224088	0.689386	0.74514	0.882829
Lachnospiraceae	Blautia	-0.276727	0.296811	0.351164	0.562896
Dehalobacteriaceae	Dehalobacterium	-0.32003	1.87026	0.864133	0.961128
Lachnospiraceae	Dorea	-0.385475	0.281586	0.171018	0.348
Ruminococcaceae	Oscillospira	-0.440372	0.357016	0.217396	0.388462
Christensenellaceae	Christensenella	-0.592425	1.05651	0.574976	0.76497
Coriobacteriaceae	Collinsella	-0.653532	0.495439	0.187137	0.364249
Tissierellaceae	Anaerococcus	-0.73967	1.5204	0.626616	0.794199
Tissierellaceae	Peptoniphilus	-0.824239	1.48365	0.578519	0.76497
Clostridiaceae	Clostridium	-0.859169	0.399825	0.0316454	0.118943
Enterobacteriaceae	Serratia	-0.909731	2.37087	0.701192	NA
Coriobacteriaceae	Atopobium	-0.997517	1.16201	0.39065	0.59973
Actinomycetaceae	Actinomyces	-1.03355	0.543196	0.0570765	0.184891
Corynebacteriaceae	Corynebacterium	-1.08051	0.600039	0.0717458	0.211359
Peptostreptococcaceae	Clostridium	-1.12533	0.862269	0.191866	0.366902
Erysipelotrichaceae	Bulleidia	-1.21969	1.06175	0.250656	0.433674
Enterococcaceae	Enterococcus	-1.31553	0.783477	0.093133	0.256452
Coriobacteriaceae	Eggerthella	-1.32878	0.718067	0.0642417	0.19451
Odoribacteraceae	Butyricimonas	-1.35406	1.25551	0.280811	0.463764
Enterobacteriaceae	Erwinia	-1.37537	1.00795	0.172404	0.348
Paraprevotellaceae	Paraprevotella	-1.4428	1.88309	0.443566	0.650945
Pasteurellaceae	Aggregatibacter	-1.51345	1.71196	0.376673	0.586534
Pasteurellaceae	Actinobacillus	-1.52443	2.42028	0.52879	0.720476
Victivallaceae	Victivallis	-1.52839	2.18593	0.484429	0.694773
Porphyromonadaceae	Parabacteroides	-1.56639	0.540366	0.00374645	0.0226869
Micrococcaceae	Rothia	-1.63819	0.946589	0.0835181	0.239565
Tissierellaceae	Parvimonas	-1.67515	2.05953	0.416011	0.621167
Staphylococcaceae	Staphylococcus	-1.71033	1.23588	0.166388	0.348
Enterobacteriaceae	Enterobacter	-1.79727	1.17864	0.127293	0.301629
Erysipelotrichaceae	cc_115	-2.10363	1.40036	0.133043	0.302119
Campylobacteraceae	Campylobacter	-2.23456	1.53735	0.14608	0.318453
Streptococcaceae	Streptococcus	-2.41159	0.578602	3.07329e-05	0.000279157
Lachnospiraceae	Ruminococcus	-2.43548	0.45265	7.42865e-08	2.02431e-06
Synergistaceae	Cloacibacillus	-2.47396	1.97311	0.2099	0.381319
Lactobacillaceae	Pediococcus	-2.49605	2.20433	0.257492	0.438541
Pasteurellaceae	Haemophilus	-2.50189	1.0369	0.0158278	0.0638972
Verrucomicrobiaceae	Akkermansia	-2.5342	1.04766	0.015567	0.0638972
Ruminococcaceae	Anaerotruncus	-2.63088	0.882041	0.00285698	0.0183183
Clostridiaceae	02d06	-2.8899	1.92298	0.132885	0.302119
Enterobacteriaceae	Trabulsiella	-2.89203	1.14476	0.0115266	0.0530204
Turicibacteraceae	Turicibacter	-2.89672	1.14742	0.0115845	0.0530204
Enterobacteriaceae	Shigella	-2.9435	1.55849	0.058934	0.184891
Peptostreptococcaceae	Peptostreptococcus	-3.07126	1.84504	0.0959923	0.256452
Tissierellaceae	Finegoldia	-3.2423	1.52031	0.0329526	0.119728
Leuconostocaceae	Weissella	-3.37631	1.79072	0.0593686	0.184891
Coriobacteriaceae	Slackia	-3.43349	1.2946	0.00799775	0.0415121
Veillonellaceae	Veillonella	-3.96789	0.853638	3.34827e-06	4.82356e-05
Enterobacteriaceae	Klebsiella	-4.18875	0.903392	3.54022e-06	4.82356e-05
Erysipelotrichaceae	Eubacterium	-4.71266	0.589892	1.36007e-15	7.41239e-14
Desulfovibrionaceae	Desulfovibrio	-7.06909	1.61328	1.17696e-05	0.000128289
Paraprevotellaceae	Prevotella	-9.12492	1.49	9.11818e-10	3.31294e-08
Erysipelotrichaceae	Catenibacterium	-10.6249	0.89413	1.45063e-32	1.58119e-30
Genera were sorted in descending order of log2 fold change.
lfcSE: standard error for log2 fold change
padj: Benjamini–Hochberg adjusted P-value.
red colored number in the padj columns: padj < 0.05

## Sheet: Table S5
Table S5. DESeq2 analysis identifying differentially abundant genera between the samples obtained through In_Pos and In_Neg.
Family	Genus	log2 (Fold Change)	lfcSE	pvalue	padj
Enterobacteriaceae	Hafnia	6.99909	3.019	0.0204304	0.190684
Veillonellaceae	Acidaminococcus	5.33749	2.16326	NA	NA
Enterobacteriaceae	Serratia	5.32216	2.96337	NA	NA
Carnobacteriaceae	Granulicatella	4.99778	3.03184	0.099264	0.358631
Streptococcaceae	Lactococcus	4.29557	1.83441	NA	NA
Veillonellaceae	Megamonas	3.51652	1.8289	0.0545108	0.30526
Enterobacteriaceae	Pantoea	3.38569	2.38988	0.156578	0.479356
Enterobacteriaceae	Citrobacter	3.32379	2.52836	0.188645	0.503052
Veillonellaceae	Phascolarctobacterium	2.91016	1.67414	0.0821572	0.3408
Lachnospiraceae	Anaerostipes	2.41481	1.32406	0.0681835	0.3408
Coriobacteriaceae	Eggerthella	2.17914	0.999192	0.0291907	0.202044
Bifidobacteriaceae	Bifidobacterium	2.17389	0.810994	0.00735061	0.0748425
Lachnospiraceae	Lachnospira	1.79333	1.06869	0.0933327	0.348442
Leuconostocaceae	Leuconostoc	1.51498	2.51735	NA	NA
Ruminococcaceae	Faecalibacterium	1.4288	1.04787	0.172715	0.488992
Fusobacteriaceae	Fusobacterium	1.36387	2.02064	NA	NA
Lachnospiraceae	Roseburia	1.2834	0.996603	0.197826	0.503557
Lactobacillaceae	Lactobacillus	1.09588	2.02	0.587461	0.889131
Clostridiaceae	SMB53	1.03826	1.16751	0.373846	0.664616
Lactobacillaceae	Pediococcus	0.919782	2.92283	0.752998	0.926767
Enterobacteriaceae	Cronobacter	0.867627	2.87945	NA	NA
Bacteroidaceae	Bacteroides	0.823947	0.743254	0.267617	0.56553
Coriobacteriaceae	Atopobium	0.774917	2.06138	0.706976	0.922653
Micrococcaceae	Rothia	0.717919	1.73676	0.679338	0.917931
Pasteurellaceae	Aggregatibacter	0.658416	2.34197	0.778605	0.943969
Lachnospiraceae	Oribacterium	0.581298	2.7488	0.832518	0.943969
Prevotellaceae	Prevotella	0.560275	1.54308	0.716539	0.922653
Lachnospiraceae	Coprococcus	0.441009	0.889491	0.620036	0.913737
Tissierellaceae	Peptoniphilus	0.425879	2.27119	0.851258	0.943969
Pseudomonadaceae	Pseudomonas	0.42445	2.92229	NA	NA
Comamonadaceae	Comamonas	0.411415	2.75195	0.88116	0.958154
Coriobacteriaceae	Collinsella	0.381076	0.673985	0.571797	0.889131
Peptostreptococcaceae	Clostridium	0.318612	3.04521	0.916671	0.968559
Dethiosulfovibrionaceae	Pyramidobacter	0.318612	3.04521	0.916671	0.968559
Burkholderiaceae	Burkholderia	0.233081	0.706356	0.741418	0.922653
Lachnospiraceae	Blautia	0.130129	0.656469	0.842869	0.943969
Tissierellaceae	Anaerococcus	0.097752	2.68294	0.970936	0.987802
Coriobacteriaceae	Adlercreutzia	0.0899537	1.34489	0.946673	0.982365
Enterobacteriaceae	Erwinia	0.0793446	2.1395	0.970417	0.987802
Erysipelotrichaceae	Coprobacillus	0.022583	1.96689	0.990839	0.990839
Lachnospiraceae	Pseudobutyrivibrio	-0.0774874	2.94126	0.978982	0.987802
Erysipelotrichaceae	Holdemania	-0.1954	1.14356	0.864326	0.949064
Pasteurellaceae	Actinobacillus	-0.359768	2.78017	0.897037	0.96604
Actinomycetaceae	Actinomyces	-0.365085	0.89917	0.684725	0.917931
Alcaligenaceae	Sutterella	-0.412334	0.953682	0.66548	0.917931
Lachnospiraceae	Dorea	-0.42648	0.823678	0.604615	0.902892
Corynebacteriaceae	Corynebacterium	-0.435881	1.25859	0.729098	0.922653
Enterobacteriaceae	Enterobacter	-0.447706	2.29808	0.845536	0.943969
Moraxellaceae	Acinetobacter	-0.586074	2.89981	0.839833	0.943969
Desulfovibrionaceae	Bilophila	-0.615481	1.10313	0.576884	0.889131
Paraprevotellaceae	Paraprevotella	-0.641946	2.87046	0.823039	0.943969
Erysipelotrichaceae	Bulleidia	-0.709973	1.77067	0.688448	0.917931
Veillonellaceae	Megasphaera	-0.823847	2.04403	0.686912	0.917931
Ruminococcaceae	Oscillospira	-0.853556	0.605095	0.158359	0.479356
Ruminococcaceae	Ruminococcus	-0.876436	1.13989	0.441966	0.738809
Eubacteriaceae	Anaerofustis	-0.982069	1.65417	0.552719	0.88435
Staphylococcaceae	Staphylococcus	-1.00776	2.09534	0.63055	0.917164
Veillonellaceae	Veillonella	-1.0905	1.71855	0.525725	0.8659
Streptococcaceae	Streptococcus	-1.19271	1.28857	0.354649	0.652001
Tissierellaceae	Finegoldia	-1.46232	2.681	0.585451	0.889131
Oxalobacteraceae	Oxalobacter	-1.46769	2.90199	NA	NA
Clostridiaceae	02d06	-1.63038	2.68211	0.543272	0.881832
Porphyromonadaceae	Parabacteroides	-1.65167	0.941815	0.0794805	0.3408
Peptostreptococcaceae	Clostridium	-1.6541	1.45221	NA	NA
Clostridiaceae	Clostridium	-1.68008	0.964746	0.0816008	0.3408
Odoribacteraceae	Odoribacter	-1.72428	1.35973	0.204759	0.507668
Enterococcaceae	Enterococcus	-1.79099	1.45174	0.217319	0.510451
Lachnospiraceae	Lachnobacterium	-1.87534	1.91964	0.328606	0.645681
Lachnospiraceae	Ruminococcus	-1.96857	0.891637	0.0272571	0.202044
Pasteurellaceae	Haemophilus	-2.13536	1.77297	NA	NA
Coriobacteriaceae	Slackia	-2.46	1.89964	0.195328	0.503557
Eubacteriaceae	Pseudoramibacter_Eubacterium	-2.48362	2.16498	0.251307	0.551891
Christensenellaceae	Christensenella	-2.69711	1.67071	0.106453	0.372586
Odoribacteraceae	Butyricimonas	-2.72359	2.0439	0.182682	0.499033
Campylobacteraceae	Campylobacter	-2.82493	2.62354	NA	NA
Tissierellaceae	WAL_1855D	-2.87662	3.06839	0.348501	0.652001
Enterobacteriaceae	Klebsiella	-3.17152	1.97911	NA	NA
Turicibacteraceae	Turicibacter	-3.21201	1.52264	NA	NA
Porphyromonadaceae	Porphyromonas	-3.24542	3.06149	0.28911	0.588732
Tissierellaceae	Parvimonas	-3.49712	2.96032	NA	NA
Enterobacteriaceae	Morganella	-3.53124	3.05722	0.248071	0.551891
Verrucomicrobiaceae	Akkermansia	-3.55698	1.60287	0.0264775	0.202044
Enterobacteriaceae	Shigella	-3.58911	3.05646	0.240286	0.549225
Leuconostocaceae	Weissella	-3.61551	2.98776	NA	NA
Erysipelotrichaceae	Eubacterium	-3.84745	1.24385	0.00198031	0.0369657
Ruminococcaceae	Anaerotruncus	-4.12582	1.49592	0.00581476	0.0651253
Synergistaceae	Cloacibacillus	-4.74626	2.77405	0.087091	0.344505
Synergistaceae	Synergistes	-4.86511	2.92247	NA	NA
Peptostreptococcaceae	Peptostreptococcus	-4.98808	2.86689	0.0818782	0.3408
Victivallaceae	Victivallis	-5.31301	2.87715	0.0648015	0.3408
Erysipelotrichaceae	cc_115	-5.51427	2.7429	0.0443908	0.276209
Methanobacteriaceae	Methanobrevibacter	-6.19774	2.98436	NA	NA
Veillonellaceae	Dialister	-6.76887	1.61836	2.88261e-05	0.00107618
Rikenellaceae	Alistipes	-7.56742	2.39641	0.00158953	0.0356054
Veillonellaceae	Mitsuokella	-7.68428	2.52369	0.00232786	0.0372457
Enterobacteriaceae	Trabulsiella	-7.9057	2.96738	NA	NA
Desulfovibrionaceae	Desulfovibrio	-8.24058	2.5562	0.00126521	0.0354258
Dehalobacteriaceae	Dehalobacterium	-9.30907	2.59474	NA	NA
Erysipelotrichaceae	Catenibacterium	-9.80124	1.98385	7.79186e-07	4.36344e-05
Paraprevotellaceae	Prevotella	-10.728	2.56685	NA	NA
Lachnospiraceae	Epulopiscium	-24.4153	3.03791	NA	NA
Genera were sorted in descending order of log2 fold change.
lfcSE: standard error for log2 fold change
padj: Benjamini–Hochberg adjusted P-value.
red colored number in the padj columns: padj < 0.05

## Sheet: Table S6
Table S6. DESeq2 analysis identifying differentially abundant genera between the samples obtained through Off_Pos and Off_Neg.
Family	Genus	log2 (Fold Change)	lfcSE	pvalue	padj
Erysipelotrichaceae	Catenibacterium	10.4568	1.76291	3.0011e-09	2.43089e-07
Fusobacteriaceae	Fusobacterium	8.55141	1.67709	3.41538e-07	1.38323e-05
Paraprevotellaceae	Prevotella	7.25578	2.21878	0.00107486	0.00967373
Desulfovibrionaceae	Desulfovibrio	6.82554	2.53735	0.00714476	0.0578725
Tissierellaceae	Parvimonas	6.16136	3.13833	0.049616	NA
Pasteurellaceae	Haemophilus	6.00703	1.79427	0.000814293	0.00824471
Lachnospiraceae	Oribacterium	5.70164	2.58941	0.0276719	NA
Enterobacteriaceae	Klebsiella	5.69994	1.38745	3.98724e-05	0.000807417
Erysipelotrichaceae	Eubacterium	5.35854	1.43322	0.000184887	0.00249597
Veillonellaceae	Megamonas	4.42862	2.04665	0.0304765	0.154287
Enterobacteriaceae	Enterobacter	4.34368	1.75494	0.0133193	0.0980783
Enterococcaceae	Enterococcus	4.3216	1.2519	0.000556386	0.00643818
Coriobacteriaceae	Slackia	4.25281	2.36726	0.0724135	0.279309
Enterobacteriaceae	Serratia	4.20167	3.18317	0.186847	NA
Veillonellaceae	Veillonella	3.74695	0.93144	5.75239e-05	0.000931887
Veillonellaceae	Acidaminococcus	3.29973	1.91326	0.0845888	0.299525
Enterobacteriaceae	Erwinia	3.28048	1.41912	0.0207983	0.129589
Micrococcaceae	Rothia	3.22519	1.44	0.0251098	0.135593
Enterobacteriaceae	Shigella	3.08595	2.80038	0.270472	NA
Coriobacteriaceae	Atopobium	2.96959	1.83484	0.105567	0.342037
Erysipelotrichaceae	Bulleidia	2.63195	1.83285	0.151007	0.441253
Tissierellaceae	Peptoniphilus	2.44252	2.84791	0.391085	NA
Verrucomicrobiaceae	Akkermansia	2.40546	2.54929	0.345384	0.75611
Streptococcaceae	Streptococcus	2.3208	1.12799	0.0396418	0.178388
Enterobacteriaceae	Cronobacter	2.0218	2.05035	0.324096	NA
Enterobacteriaceae	Trabulsiella	1.9508	2.00493	0.330553	NA
Tissierellaceae	Finegoldia	1.94722	2.88552	0.499787	0.920063
Clostridiaceae	SMB53	1.8665	1.10668	0.0916853	0.309438
Campylobacteraceae	Campylobacter	1.81289	2.87226	0.527929	NA
Ruminococcaceae	Anaerotruncus	1.75256	1.63367	0.283371	0.695546
Actinomycetaceae	Actinomyces	1.61845	0.939807	0.0850505	0.299525
Coriobacteriaceae	Collinsella	1.16204	0.812247	0.152532	0.441253
Staphylococcaceae	Staphylococcus	0.95445	1.66667	0.566868	0.976943
Comamonadaceae	Comamonas	0.854944	3.04169	0.778653	NA
Turicibacteraceae	Turicibacter	0.842595	2.14688	0.694708	0.992019
Enterobacteriaceae	Pantoea	0.641334	2.33299	0.783395	0.992019
Carnobacteriaceae	Granulicatella	0.62613	2.44682	0.798032	NA
Enterobacteriaceae	Citrobacter	0.610314	2.23974	0.785243	0.992019
Alcaligenaceae	Sutterella	0.474064	0.531699	0.372606	0.79424
Prevotellaceae	Prevotella	0.424564	1.39696	0.761189	0.992019
Synergistaceae	Cloacibacillus	0.363243	3.00554	0.903804	0.992019
Porphyromonadaceae	Parabacteroides	0.234338	0.730777	0.74846	0.992019
Clostridiaceae	Clostridium	0.208537	0.706705	0.76793	0.992019
Lachnospiraceae	Blautia	0.119009	0.743008	0.872746	0.992019
Odoribacteraceae	Butyricimonas	0.0979429	1.80746	0.956785	0.992019
Veillonellaceae	Megasphaera	0.0608435	2.28041	0.978714	0.992019
Veillonellaceae	Phascolarctobacterium	0.0182858	1.66229	0.991223	0.992019
Lachnospiraceae	Dorea	0.00651209	0.65106	0.992019	0.992019
Bacteroidaceae	Bacteroides	-0.065387	0.772999	0.932588	0.992019
Lachnospiraceae	Ruminococcus	-0.0861476	0.586567	0.883237	0.992019
Coriobacteriaceae	Eggerthella	-0.090854	1.31353	0.944856	0.992019
Erysipelotrichaceae	Holdemania	-0.095537	0.948577	0.919776	0.992019
Bifidobacteriaceae	Bifidobacterium	-0.0995123	0.821826	0.903622	0.992019
Burkholderiaceae	Burkholderia	-0.15648	0.579696	0.787211	0.992019
Lachnospiraceae	Lachnospira	-0.23675	0.940827	0.801319	0.992019
Ruminococcaceae	Oscillospira	-0.241762	0.696756	0.728605	0.992019
Lachnospiraceae	Roseburia	-0.263834	0.667841	0.692803	0.992019
Christensenellaceae	Christensenella	-0.313506	1.68112	0.852063	0.992019
Desulfovibrionaceae	Bilophila	-0.377376	1.05776	0.721265	0.992019
Paraprevotellaceae	Paraprevotella	-0.429045	2.90518	0.882593	0.992019
Pseudomonadaceae	Pseudomonas	-0.477392	3.05459	0.875807	NA
Peptostreptococcaceae	Clostridium	-0.523032	1.57689	0.740127	0.992019
Corynebacteriaceae	Corynebacterium	-0.686483	1.18755	0.563218	NA
Odoribacteraceae	Odoribacter	-0.706882	1.48164	0.633294	0.992019
Ruminococcaceae	Faecalibacterium	-0.810267	1.08127	0.453637	0.874872
Eubacteriaceae	Anaerofustis	-0.822573	1.92388	0.668972	0.992019
Tissierellaceae	Anaerococcus	-0.898895	2.93332	0.759268	NA
Synergistaceae	Synergistes	-1.05518	3.14407	0.737165	NA
Victivallaceae	Victivallis	-1.0747	3.01573	NA	NA
Veillonellaceae	Dialister	-1.14869	1.98258	0.562327	0.976943
Erysipelotrichaceae	Coprobacillus	-1.20003	1.4681	0.413699	0.837741
Lachnospiraceae	Anaerostipes	-1.23989	1.43652	0.388069	0.805989
Ruminococcaceae	Ruminococcus	-1.25104	1.31374	0.340956	0.75611
Lachnospiraceae	Coprococcus	-1.27504	0.705887	0.0708718	0.279309
Peptostreptococcaceae	Peptostreptococcus	-1.30527	3.13103	0.676766	NA
Coriobacteriaceae	Adlercreutzia	-1.31157	1.31401	0.318209	0.736427
Erysipelotrichaceae	cc_115	-1.49317	1.98545	NA	NA
Oxalobacteraceae	Oxalobacter	-1.74928	2.95933	0.55445	0.976943
Leuconostocaceae	Leuconostoc	-1.96607	2.05528	NA	NA
Streptococcaceae	Lactococcus	-2.04373	1.97499	0.300758	0.716513
Lachnospiraceae	Lachnobacterium	-2.86842	2.49423	0.250135	0.653578
Eubacteriaceae	Pseudoramibacter_Eubacterium	-3.24147	1.8918	NA	NA
Lactobacillaceae	Lactobacillus	-3.60085	1.47665	0.0147471	0.0995432
Dehalobacteriaceae	Dehalobacterium	-6.02136	2.57164	NA	NA
Rikenellaceae	Alistipes	-7.87721	1.90146	3.43207e-05	0.000807417
Veillonellaceae	Mitsuokella	-8.25228	2.81831	NA	NA
Genera were sorted in descending order of log2 fold change.
lfcSE: standard error for log2 fold change
padj: Benjamini–Hochberg adjusted P-value.
red colored number in the padj columns: padj < 0.05

## Sheet: Table S7
Table S7. DESeq2 analysis identifying differentially abundant genera between the samples obtained through G1 and G3.
Family	Genus	log2 (Fold Change)	lfcSE	pvalue	padj
Lactobacillaceae	Lactobacillus	8.03521	1.6502	1.12026e-06	0.000109785
Oxalobacteraceae	Oxalobacter	7.77704	3.04228	0.0105786	0.345566
Tissierellaceae	Parvimonas	5.87916	3.08005	0.0562898	0.813926
Lachnospiraceae	Oribacterium	5.24761	3.1262	0.0932315	0.903788
Campylobacteraceae	Campylobacter	2.87681	2.40896	0.232395	0.903788
Veillonellaceae	Megamonas	2.74068	1.71468	0.109963	0.903788
Coriobacteriaceae	Atopobium	2.31577	2.21497	0.295788	0.903788
Coriobacteriaceae	Eggerthella	1.53401	1.00701	0.127676	0.903788
Eubacteriaceae	Pseudoramibacter_Eubacterium	1.4564	1.589	0.359379	0.903788
Lachnospiraceae	Lachnospira	1.44267	1.06551	0.175746	0.903788
Bifidobacteriaceae	Bifidobacterium	1.43406	0.787254	0.0685164	0.839326
Veillonellaceae	Dialister	1.42284	2.08193	0.49434	0.903788
Veillonellaceae	Veillonella	1.25703	1.28184	0.32677	0.903788
Lachnospiraceae	Lachnobacterium	1.14839	2.18157	0.598608	0.903788
Coriobacteriaceae	Adlercreutzia	0.812684	1.21246	0.502683	0.903788
Pasteurellaceae	Haemophilus	0.812005	1.57488	0.606135	0.903788
Tissierellaceae	Peptoniphilus	0.807423	2.14986	0.707236	0.903788
Lachnospiraceae	Dorea	0.785172	0.519966	0.131032	0.903788
Bacteroidaceae	Bacteroides	0.765404	0.632921	0.226539	0.903788
Alcaligenaceae	Sutterella	0.641854	0.591705	0.278031	0.903788
Lachnospiraceae	Coprococcus	0.606286	0.743288	0.414682	0.903788
Erysipelotrichaceae	Holdemania	0.483308	0.771371	0.530949	0.903788
Prevotellaceae	Prevotella	0.451272	1.3047	0.729431	0.903788
Ruminococcaceae	Faecalibacterium	0.441631	0.990065	0.655552	0.903788
Rikenellaceae	Alistipes	0.41793	1.34251	0.75557	0.903788
Coriobacteriaceae	Collinsella	0.393463	0.69572	0.571702	0.903788
Lachnospiraceae	Anaerostipes	0.39336	1.37084	0.774152	0.903788
Lachnospiraceae	Blautia	0.391604	0.769789	0.610952	0.903788
Lachnospiraceae	Roseburia	0.352568	0.697629	0.613292	0.903788
Actinomycetaceae	Actinomyces	0.191948	0.945159	0.839068	0.934417
Burkholderiaceae	Burkholderia	0.0576153	0.502135	0.908651	0.978547
Paraprevotellaceae	Paraprevotella	0.00623751	2.44269	0.997963	0.997963
Ruminococcaceae	Ruminococcus	-0.0896781	1.14267	0.937445	0.997963
Ruminococcaceae	Oscillospira	-0.226672	0.527622	0.667479	0.903788
Erysipelotrichaceae	Eubacterium	-0.312555	1.50317	0.835283	0.934417
Clostridiaceae	SMB53	-0.415038	1.05932	0.695208	0.903788
Erysipelotrichaceae	Bulleidia	-0.415162	1.9785	0.833795	0.934417
Tissierellaceae	Finegoldia	-0.467501	2.8793	0.871018	0.948441
Veillonellaceae	Phascolarctobacterium	-0.498141	1.46016	0.732986	0.903788
Micrococcaceae	Rothia	-0.512381	1.75316	0.770087	0.903788
Enterobacteriaceae	Enterobacter	-0.526173	2.24112	0.814379	0.934417
Pseudomonadaceae	Pseudomonas	-0.529222	3.209	0.869008	0.948441
Clostridiaceae	Clostridium	-0.607422	0.71652	0.396583	0.903788
Fusobacteriaceae	Fusobacterium	-0.624268	1.83819	NA	NA
Peptostreptococcaceae	Clostridium	-0.633081	1.28672	0.622711	0.903788
Desulfovibrionaceae	Bilophila	-0.633825	0.84713	0.454338	0.903788
Enterococcaceae	Enterococcus	-0.671249	1.38188	NA	NA
Christensenellaceae	Christensenella	-0.707442	1.33994	0.597523	0.903788
Veillonellaceae	Megasphaera	-0.746535	2.21621	0.736229	0.903788
Eubacteriaceae	Anaerofustis	-0.782315	1.60664	0.62631	0.903788
Odoribacteraceae	Butyricimonas	-0.787912	1.77299	0.656756	0.903788
Corynebacteriaceae	Corynebacterium	-0.858213	1.19127	0.471267	0.903788
Tissierellaceae	Anaerococcus	-0.86771	2.37483	0.71483	0.903788
Erysipelotrichaceae	Catenibacterium	-0.933163	2.19218	0.670343	0.903788
Porphyromonadaceae	Parabacteroides	-1.10888	0.566705	0.0503802	0.813926
Erysipelotrichaceae	Coprobacillus	-1.20001	1.23252	0.330242	0.903788
_Lachnospiraceae	Ruminococcus	-1.26337	0.666807	0.0581376	0.813926
Ruminococcaceae	Anaerotruncus	-1.30065	1.4372	0.365473	0.903788
Odoribacteraceae	Odoribacter	-1.30185	1.36107	0.338823	0.903788
Peptostreptococcaceae	Peptostreptococcus	-1.3896	3.21079	0.665167	0.903788
Methanobacteriaceae	Methanobrevibacter	-1.53731	2.84123	0.588458	0.903788
Enterobacteriaceae	Citrobacter	-1.61052	2.47937	0.515971	0.903788
Staphylococcaceae	Staphylococcus	-1.65622	1.25657	NA	NA
Dehalobacteriaceae	Dehalobacterium	-1.89567	2.4222	NA	NA
Enterobacteriaceae	Pantoea	-1.93424	2.58977	0.455136	0.903788
Desulfovibrionaceae	Desulfovibrio	-1.95272	2.5683	0.447065	0.903788
Enterobacteriaceae	Erwinia	-1.97004	1.60645	0.220073	0.903788
Coriobacteriaceae	Slackia	-2.00635	1.80611	0.266626	0.903788
Clostridiaceae	02d06	-2.18122	2.69774	0.418781	0.903788
Veillonellaceae	Acidaminococcus	-2.22771	1.9231	0.246704	0.903788
Streptococcaceae	Streptococcus	-2.4107	1.12135	NA	NA
Streptococcaceae	Lactococcus	-2.45562	1.78963	NA	NA
Lachnospiraceae	Pseudobutyrivibrio	-2.68732	3.09257	0.384869	0.903788
Comamonadaceae	Comamonas	-2.71813	3.26549	0.405194	0.903788
Synergistaceae	Cloacibacillus	-2.82699	2.91914	0.332828	0.903788
Enterobacteriaceae	Klebsiella	-2.87776	1.66737	NA	NA
Turicibacteraceae	Turicibacter	-3.13567	1.74849	NA	NA
Erysipelotrichaceae	cc_115	-3.21077	2.2634	0.156026	0.903788
Enterobacteriaceae	Cronobacter	-3.28715	2.33999	0.160088	0.903788
Verrucomicrobiaceae	Akkermansia	-3.6076	1.36543	NA	NA
_Leuconostocaceae	Leuconostoc	-3.82574	1.83885	0.0374792	0.813926
Enterobacteriaceae	Serratia	-3.9284	3.05079	NA	NA
Victivallaceae	Victivallis	-4.32832	2.51327	0.0850357	0.903788
Leuconostocaceae	Weissella	-5.02787	3.25345	NA	NA
Veillonellaceae	Mitsuokella	-6.38113	2.29889	0.00550756	0.269871
Synergistaceae	Synergistes	-6.53594	2.59987	NA	NA
Enterobacteriaceae	Trabulsiella	-7.16406	2.47755	NA	NA
Paraprevotellaceae	Prevotella	-9.55569	2.36578	NA	NA
Genera were sorted in descending order of log2 fold change.
lfcSE: standard error for log2 fold change
padj: Benjamini–Hochberg adjusted P-value.
red colored number in the padj columns: padj < 0.05
